# Supplementary material for: Comparative Analysis of Commercially Available Flavor Oil Sausages and Smoked Sausages
Source: Molecules. 2024 Aug 9;29(16):3772. doi: 10.3390/molecules29163772 (PMC11357635; doi:10.3390/molecules29163772)
Supplement: Supplementary file 1 [file molecules-29-03772-s001.zip]

Archive with 1 entries (1 files):
- molecules-3116925-supplementary.pdf
